# Supplementary material for: Adsorption of Acetic Acid Vapors by Inorganic–Organic Nano Materials: Implications for the Inhibition of the “Vinegar Syndrome” in 20th Century Motion Picture Films
Source: Molecules. 2025 Mar 17;30(6):1348. doi: 10.3390/molecules30061348 (PMC11945910; doi:10.3390/molecules30061348)
Supplement: Supplementary file 1 [file molecules-30-01348-s001.zip]

Archive with 1 entries (1 files):
- molecules-3498506-supplementary.pdf
